# Supplementary material for: Lymphocyte Inhibition Mechanisms and Immune Checkpoints in COVID-19: Insights into Prognostic Markers and Disease Severity
Source: Medicina (Kaunas). 2025 Jan 22;61(2):189. doi: 10.3390/medicina61020189 (PMC11857393; doi:10.3390/medicina61020189)
Supplement: Supplementary file 1 [file medicina-61-00189-s001.zip]

Archive with 1 entries (1 files):
- medicina-3415780-supplementary.pdf
